# Supplementary material for: Detailed molecular characterisation of acute myeloid leukaemia with a normal karyotype using targeted DNA capture
Source: Leukemia. 2013 May 24;27(9):1820–5. doi: 10.1038/leu.2013.117 (PMC3768109; doi:10.1038/leu.2013.117)
Supplement: Supplementary Table S2 [file leu2013117x8.xls]

## Sheet: Supplementary Table S2
Sample ID	Minimum coverage*
	x1	x10	x50	x100	x500	x1000	x2500	x5000
P1	0.972529	0.963303	0.954563	0.945964	0.910209	0.879544	0.768418	0.487241
P2	0.974103	0.963506	0.953229	0.943554	0.907273	0.876158	0.756513	0.480835
P3	0.976122	0.964329	0.95418	0.945893	0.908091	0.878198	0.767089	0.528603
P4	0.970049	0.964715	0.956627	0.948701	0.9162	0.891001	0.791137	0.574672
P5	0.973268	0.963585	0.956407	0.949279	0.916773	0.883939	0.754261	0.474724
P6	0.970448	0.965392	0.957263	0.94925	0.913716	0.883515	0.776303	0.517055
P7	0.970971	0.963531	0.956461	0.948311	0.91637	0.890432	0.793609	0.602342
P1CR	0.970527	0.963868	0.956474	0.94883	0.915784	0.890719	0.796803	0.610393
P2CR	0.972321	0.964711	0.956885	0.950176	0.915647	0.891221	0.794335	0.604901
P4Rel	0.973385	0.963893	0.956839	0.94851	0.915327	0.890785	0.797185	0.605989
Mean Coverage	0.97226	0.964105	0.955788	0.947773	0.91334	0.88497	0.777607	0.542307
Supplementary Table S2: Coverage depth of the target region for the 10 DNA samples studied
* Minimum coverage depth is expressed as the fraction of bases with fold coverage equal to or greater than the stated values
