# Supplementary material for: Detailed molecular characterisation of acute myeloid leukaemia with a normal karyotype using targeted DNA capture
Source: Leukemia. 2013 May 24;27(9):1820–5. doi: 10.1038/leu.2013.117 (PMC3768109; doi:10.1038/leu.2013.117)
Supplement: Supplementary Table S5 [file leu2013117x11.xls]

## Sheet: Sheet1
Mutation Caller	Sample	Chromosome	Position	WtAllele	MutAllele	SomaticScore	RefReads Normal	VariantReads Normal	VariantFreq Normal	RefReads Tumor	VariantReads Tumor	VariantFreq Tumor	Gene_ID	Transcript_ID	c.Annot	p.Annot	result	ratio	Notes
MIDAS	P5	Chr1	115258748	C	T	0	3721	0	0.000268601	5145	232	0.0431067	NRAS	ENST00000369535_r69	c.34G>A	p.G12S	MISSENSE	(1\1)
SS	P5	Chr1	115258748	C	T	225	3721	0	0	5146	237	0.0439703	NRAS	ENST00000369535_r69	c.34G>A	p.G12S	MISSENSE	(1\1)
VS_HS	P5	Chr1	115258748	C	T	3.277341592090549E-53	3708	1	0.000269615	5112	234	0.043771	NRAS	ENST00000369535_r69	c.34G>A	p.G12S	MISSENSE	(1\1)
MIDAS	P5	Chr12	112926897	A	C	0	3346	0	0.000298775	4749	200	0.0404122	PTPN11	ENST00000351677_r69	c.1517A>C	p.Q506P	MISSENSE	(1\1)
SS	P5	Chr12	112926897	A	C	7	3347	0	0	4748	203	0.0410018	PTPN11	ENST00000351677_r69	c.1517A>C	p.Q506P	MISSENSE	(1\1)
VS_HS	P5	Chr12	112926897	A	C	7.66594819433796E-45	3327	1	0.000300481	4721	202	0.0410319	PTPN11	ENST00000351677_r69	c.1517A>C	p.Q506P	MISSENSE	(1\1)
MIDAS	P3	Chr13	28608291	A	-	0	0	0	0	2571	106	0.0395966	FLT3	ENST00000241453_r69	c.1765T>-	p.Y589fs*22	FRAMESHIFT		FLT3-ITD*
VS_HS	P3	Chr13	28608290	A	-	8.222435022594253E-26	2034	1	0.0004914	2527	106	0.0402583	FLT3	ENST00000241453_r69	c.1766T>-	p.Y589fs*22	FRAMESHIFT	(1\1)	FLT3-ITD*
MIDAS	P3	Chr13	28608293	T	A	0	2044	1	0.000488998	2527	105	0.0398785	FLT3	ENST00000241453_r69	c.1763A>T	p.E588V	MISSENSE	(1\1)	FLT3-ITD*
VS_HS	P3	Chr13	28608293	T	A	1.183000520471038E-25	2031	1	0.000492126	2512	105	0.0401223	FLT3	ENST00000241453_r69	c.1763A>T	p.E588V	MISSENSE	(1\1)	FLT3-ITD*
MIDAS	P3	Chr13	28608294	C	T	0	2038	1	0.000490436	2512	104	0.0396795	FLT3	ENST00000241453_r69	c.1762G>A	p.E588K	MISSENSE	(1\1)	FLT3-ITD*
VS_HS	P3	Chr13	28608294	C	T	5.31385392704216E-26	2027	1	0.000493097	2494	106	0.0407692	FLT3	ENST00000241453_r69	c.1762G>A	p.E588K	MISSENSE	(1\1)	FLT3-ITD*
MIDAS	P3	Chr13	28608298	A	C	0	2012	0	0.000496771	2512	106	0.0404889	FLT3	ENST00000241453_r69	c.1758T>G	p.D586E	MISSENSE	(1\1)	FLT3-ITD*
VS_HS	P3	Chr13	28608298	A	C	1.8521085897864137E-27	2003	0	0	2491	106	0.0408163	FLT3	ENST00000241453_r69	c.1758T>G	p.D586E	MISSENSE	(1\1)	FLT3-ITD*
MIDAS	P4	Chr13	28602340	G	T	0	1033	0	0	906	74	0.0755102	FLT3	ENST00000241453_r69	c.2028C>A	p.N676K	MISSENSE	(1\1)
VS_HS	P4	Chr13	28602340	G	T	7.188239288100758E-25	1030	0	0	900	75	0.0769231	FLT3	ENST00000241453_r69	c.2028C>A	p.N676K	MISSENSE	(1\1)
VS_HS	P4Rel	Chr17	7572987	-	C	2.0849825703440228E-19	955	0	0	1069	69	0.0606327	TP53	ENST00000269305_r69	c.1122->G	p.G374fs*8	FRAMESHIFT	(2\2)
Supplementary Table S5: Putative subclonal mutations identified in 3-20% of reads from leukaemic samples
* Note that a series of indels & substitutions were called by both MIDAS and VS_HS at the site of a FLT3-ITD
