# Supplementary material for: Detailed molecular characterisation of acute myeloid leukaemia with a normal karyotype using targeted DNA capture
Source: Leukemia. 2013 May 24;27(9):1820–5. doi: 10.1038/leu.2013.117 (PMC3768109; doi:10.1038/leu.2013.117)
Supplement: Supplementary Table S6 [file leu2013117x12.xls]

## Sheet: Supplementary Table S3
Sample pair	Gene mutation	Genomic coordinates	DIAGNOSTIC READ COUNTS					REMISSION READ COUNTS
			A	C	G	T	Mutant %	A	C	G	T	Mutant %
P1 & P1CR	DNMT3A R882C	Chr2:25457243	796	0	1001	0	44.3	0	0	1570	0	0
	FLT3 D835Y	Chr13:28592642	1219	1979	0	0	38.1	0	2708	0	0	0
P2 & P2CR	TET2 L119*	Chr4:106158455	0	0	1865	2247	45.3551	0	0	81	3363	2.35192
	KRAS K117N	Chr12:25378647	1437	0	0	1954	42.3769	54	0	0	2601	2.0339
	NF1 intronic †	Chr17:29485907	0	50	0	55	47.619	0	2	0	128	1.53846
Supplementary Table S6. Detection of minimal residual disease in remission sample P2CR
† The intronic NF1 mutation was identified by virtue of its proximity to a neighbrouring exon as it was captured, albeit at low read depth, by neighbouring exonic baits.
Mutant read counts are in bold italics
